# Supplementary material for: ABEILLE: a novel method for ABerrant Expression Identification empLoying machine LEarning from RNA-sequencing data
Source: Bioinformatics. 2022 Sep 5;38(20):4754–61. doi: 10.1093/bioinformatics/btac603 (PMC9563686; doi:10.1093/bioinformatics/btac603)
Supplement: btac603_Supplementary_Data [file btac603_supplementary_data.zip]

Archive with 4 entries (4 files):
- supplementary methods.docx
- Supplementary Table 1.xlsx
- Supplementary Table 2.xlsx
- Supplementary_Table_3.xlsx
