# Supplementary material for: ABEILLE: a novel method for ABerrant Expression Identification empLoying machine LEarning from RNA-sequencing data
Source: Bioinformatics. 2022 Sep 5;38(20):4754–61. doi: 10.1093/bioinformatics/btac603 (PMC9563686; doi:10.1093/bioinformatics/btac603)
Supplement: btac603_Supplementary_Data [file btac603_supplementary_data.zip › Supplementary Table 1.xlsx]

## Sheet: Supplementary Table 1
	Semi-synthetic data characteristics				Results of benchmark ABEILLE						Results of benchmark OUTRIDER
Dataset name	Dataset size	Percentage of injected AGE	N. of AGE injected	Tool	N. of AGE detected	N. of AGE injected found	Precision	Sensitivity	F1 score	Tool	N. of AGE detected	N. of AGE injected found	Precision	Sensitivity	F1 score
50_0.1	50	0.1‰	284	ABEILLE	5397	37	0.01	0.13	0.01	OUTRIDER	47	21	0.45	0.07	0.13
50_0.01	50	0.01‰	41	ABEILLE	5572	7	0	0.17	0	OUTRIDER	29	3	0.1	0.07	0.09
50_0.001	50	0.001‰	7	ABEILLE	5215	0	0	0	0	OUTRIDER	27	0	0	0	0
75_0.1	75	0.1‰	472	ABEILLE	3078	82	0.03	0.17	0.05	OUTRIDER	217	48	0.22	0.1	0.14
75_0.01	75	0.01‰	44	ABEILLE	3363	13	0	0.3	0.01	OUTRIDER	176	3	0.02	0.07	0.03
75_0.001	75	0.001‰	10	ABEILLE	3066	1	0	0.1	0	OUTRIDER	168	0	0	0	0
125_0.1	125	0.1‰	701	ABEILLE	1590	175	0.11	0.25	0.15	OUTRIDER	1148	133	0.12	0.19	0.14
125_0.01	125	0.01‰	62	ABEILLE	2115	20	0.01	0.32	0.02	OUTRIDER	991	11	0.01	0.18	0.02
125_0.001	125	0.001‰	10	ABEILLE	1675	5	0	0.5	0.01	OUTRIDER	982	1	0	0.1	0
250_0.1	250	0.1‰	1393	ABEILLE	2489	376	0.15	0.27	0.19	OUTRIDER	2483	357	0.14	0.26	0.18
250_0.01	250	0.01‰	143	ABEILLE	2554	45	0.02	0.31	0.03	OUTRIDER	1935	38	0.02	0.27	0.04
250_0.001	250	0.001‰	15	ABEILLE	1645	5	0	0.33	0.01	OUTRIDER	1899	5	0	0.33	0.01
500_0.1	500	0.1‰	2945	ABEILLE	2737	937	0.34	0.32	0.33	OUTRIDER	7133	833	0.12	0.28	0.17
500_0.01	500	0.01‰	284	ABEILLE	1892	87	0.05	0.31	0.08	OUTRIDER	5252	75	0.01	0.26	0.03
500_0.001	500	0.001‰	41	ABEILLE	2101	14	0.01	0.34	0.01	OUTRIDER	5110	10	0	0.24	0
1000_0.1	1000	0.1‰	5586	ABEILLE	6154	2075	0.34	0.37	0.35	OUTRIDER	14835	1623	0.11	0.29	0.16
1000_0.01	1000	0.01‰	585	ABEILLE	3674	189	0.05	0.32	0.09	OUTRIDER	10013	176	0.02	0.3	0.03
1000_0.001	1000	0.001‰	46	ABEILLE	4407	14	0	0.3	0.01	OUTRIDER	9542	10	0	0.22	0
Supplementary Table 1. Characteristics of the semi-synthetic datasets and the results of the benchmark of ABEILLE and OUTRIDER
