# Supplementary material for: ABEILLE: a novel method for ABerrant Expression Identification empLoying machine LEarning from RNA-sequencing data
Source: Bioinformatics. 2022 Sep 5;38(20):4754–61. doi: 10.1093/bioinformatics/btac603 (PMC9563686; doi:10.1093/bioinformatics/btac603)
Supplement: btac603_Supplementary_Data [file btac603_supplementary_data.zip › Supplementary Table 2.xlsx]

## Sheet: Supplementary Table 2
Supplementary Table 2. AGE found by OUTRIDER and ABEILLE on the Kremer dataset

## Sheet: ABEILLE
Sample	Transcript	value	reconstruction	divergence_score	delta_count	typeerror	cooksD	hat	dfbetas_intercept	dfbetas_var	predict	anomaly_score
MUC0486	AK094674	16	1.09483289718628	6.30291630956171	1.80390037383563	3.32962786985868	2.92062094970972	0.345070768169443	0.394710067877765	2.49834391389221	TRUE	0.734530808424899
MUC0486	LRRC38	200	2.51998567581177	8.80964714890619	1.70826394229546	3.95228252937304	15.5817695633121	0.666114233278702	0.670701921872575	5.93363109462849	TRUE	0.733041400124661
MUC0487	CD3EAP	10	27.9742126464844	-4.54063024640849	-1.23558713052626	-2.72908690300524	0.834835564801793	0.183126437908942	-0.284829610402434	1.2987744925337	TRUE	0.688337766742663
MUC0489	SYN3	1220	239.364440917969	5.6530925253556	2.9076571732523	4.15235892451707	3.33982366122556	0.279229252024465	0.483479585703815	2.74471156370174	TRUE	0.752641519891412
MUC0490	SLC38A5	1	121.425743103027	-4.50746633894093	-3.24957725349491	-3.15989955827634	1.10024608877528	0.180583469791026	-0.333160905072448	1.50806132516306	TRUE	0.732050139454757
MUC1343	ABCC12	12	2.48849773406982	4.86019111295363	1.77165336801274	2.210200696019	0.643743363774331	0.208585205873634	0.231661176438984	1.13067836309261	TRUE	0.734034003049231
MUC1344	TIMMDC1	300	686.927062988281	-4.79793337967451	-1.5779317423568	-3.9423734448818	1.98534521483615	0.203489503003817	-0.432987176623199	2.08622778369029	TRUE	0.693010756145383
MUC1351	LINC00482	66	6.318434715271	6.7527141222785	2.44417816590941	3.15947006177629	3.25644419977979	0.394836819117585	0.38761948850736	2.62855122738626	TRUE	0.749592351639781
MUC1351	TMEM105	138	9.02314376831055	7.78767072384821	4.19829222704411	3.20662204882227	5.62274676286558	0.52236789781134	0.443443772288222	3.46799623739794	TRUE	0.754681186343924
MUC1357	AX747988	75	4.39778852462769	8.29533672986769	3.16144028557442	2.6070792576584	4.92210594151386	0.591561085597859	0.383662375623803	3.19606577520402	TRUE	0.752641519891412
MUC1357	SLMO2-ATP5E	1	15.845832824707	-6.19644590800362	-1.79888047596546	-1.9815399201307	0.983655676639073	0.333792699402291	-0.225410026181044	1.40264694244656	TRUE	0.693949154035586
MUC1360	ATAD3C	948	278.857543945312	5.24995367683609	1.89538111235717	2.64947714481402	1.12043991091986	0.24197974786085	0.286495559138215	1.51044822433922	TRUE	0.737518709803555
MUC1360	DPP6	31	3.14331769943237	4.63621686908927	1.15122685156091	2.39203994178883	0.673526210826202	0.190560199117656	0.248843742839741	1.15857177694309	TRUE	0.705786899255008
MUC1363	ACSS3	3	10.7706127166748	-3.31183713870544	-4.03947482349201	-4.76858743555419	1.28234647921922	0.101354761626814	-0.511547640225083	1.70132598275343	TRUE	0.746555536449708
MUC1365	TIMMDC1	282	452.589782714844	-2.70906822991638	-2.17999195850372	-5.46668942822631	1.13504289885313	0.0705987060423534	-0.599833951940837	1.63186213139378	TRUE	0.687872204374318
MUC1367	AK055408	0	0.659637331962585	-2.07845985844131	-3.6364752328525	-5.40254554462021	0.687879464338951	0.0450134917102315	-0.582474822633956	1.21576958998626	TRUE	0.686942024084363
MUC1368	FLJ37505	169	30.0421104431152	5.00531397899428	5.26799535320379	3.3193848036879	1.56037572266725	0.220718344635348	0.360620557015264	1.81265136531488	TRUE	0.758777116781339
MUC1369	ATF7IP2	1	2.74715757369995	-2.18057969672749	-4.47119334190137	-5.22782691665052	0.699548561718935	0.0486993597664035	-0.558849230185968	1.22376801519357	TRUE	0.713951702231694
MUC1369	STAC	22	43.4427833557129	-2.5386250591935	-4.15855306508614	-4.55938580804829	0.699071597563184	0.0630187612696665	-0.474112914967065	1.20868414582994	TRUE	0.73552542814011
MUC1370	SPTY2D1-AS1	0	2.08128786087036	-3.70899316293637	-2.4251092832887	-3.16140525119994	0.713793580703497	0.124984973909866	-0.322570646236116	1.20147116990114	TRUE	0.706742597173577
MUC1371	HOXA10-HOXA9	0	9.40011501312256	-6.67691720527561	-2.80465913699829	-1.74958048662735	0.963035250497144	0.386210339023397	-0.206558711054703	1.38500704625774	TRUE	0.718798579593038
MUC1371	SULT1C4	8	1.20241856575012	4.97618169234731	2.1041881202426	2.93411646005941	1.20177021285841	0.21825407520261	0.314704908035004	1.57265051765613	TRUE	0.746050598059801
MUC1372	ALKBH2	73	92.2728576660156	-2.0999619583141	-1.74045975138524	-5.1145994617907	0.627436410093072	0.045774888686626	-0.542376761788453	1.14378653151003	TRUE	0.635949440308482
MUC1372	ARL14EPL	70	105.703399658203	-2.89684464368937	-2.08868008240065	-5.74727549584295	1.42676783876506	0.0795195383756546	-0.645433058538757	1.87762512359588	TRUE	0.688337766742663
MUC1372	ATP5EP2	0	0.439970850944519	-1.94130944154784	-4.39859225487962	-5.97833659883367	0.751215165509129	0.0403413473432055	-0.668406147473033	1.30306979892661	TRUE	0.711059277609735
MUC1372	ATP5I	84	165.324111938477	-3.64786130198345	-3.07095038405298	-7.6162757869108	3.99908264061991	0.121173633196304	-1.04435659385402	3.82577660882755	TRUE	0.719771896478223
MUC1372	C12orf45	42	58.4814376831055	-2.28263994941452	-1.68162217870587	-4.71539723035118	0.61674748582123	0.0525596760789712	-0.491330603396998	1.12627308721903	TRUE	0.646797796276676
MUC1372	C14orf2	310	428.160522460938	-2.17953077586747	-1.8993626257048	-5.6598513819355	0.81926057246446	0.0486606020475332	-0.621541316162608	1.36039643749051	TRUE	0.639833726494632
MUC1372	C19orf70	181	256.532897949219	-2.25371196949893	-1.9843241989039	-4.77803434571426	0.619116162221297	0.0514475786450695	-0.499133746130909	1.12966018309082	TRUE	0.651629513477114
MUC1372	C8orf59	111	163.262573242188	-2.53263421478565	-2.03113407360302	-6.53419005585176	1.42953635106212	0.0627612941064268	-0.773063232892609	1.96616502014467	TRUE	0.674507010602275
MUC1372	CCDC12	122	160.253601074219	-2.08168077652587	-1.78946299158963	-5.33129697094945	0.671625339142639	0.0451270465594306	-0.572340450189543	1.19646789471977	TRUE	0.633801701881369
MUC1372	CCDC167	51	85.2320785522461	-3.04718215345011	-1.99048180889535	-5.28169505291732	1.33067091798828	0.0870925060589858	-0.578186021820978	1.76928779296741	TRUE	0.688803644210699
MUC1372	COX14	88	126.550170898438	-2.52025831808191	-2.25449493705942	-5.58257159945033	1.03407509367335	0.0622313443094619	-0.614341736563852	1.55484662342229	TRUE	0.679545721531261
MUC1372	COX5B	171	244.766784667969	-2.6197193743562	-2.3699186165272	-5.73261238212488	1.17173256130187	0.0665637816867179	-0.638663144936992	1.68019274165457	TRUE	0.68926983699169
MUC1372	COX6B1	504	635.7578125	-1.92143943067368	-1.95079147020802	-5.57377669174785	0.642020698383532	0.0396908993593479	-0.605786423617793	1.16890364231244	TRUE	0.638104456690731
MUC1372	COX7A2	465	607.647399902344	-1.77235353231131	-2.00015304547994	-5.75396896268508	0.600833929413963	0.035024014255524	-0.631400487732724	1.12379668125248	TRUE	0.636379860560522
MUC1372	DGKI	1362	1892.46997070312	-2.23526951304401	-2.62219961743755	-6.50093887107226	1.12964355455616	0.0507459867338939	-0.762026787729789	1.71053754205926	TRUE	0.665891623768735
MUC1372	DPM3	18	30.4914951324463	-2.76490199685238	-2.68225241850185	-3.91670439460481	0.605710382700196	0.0731888109394387	-0.398388549123852	1.10616284344405	TRUE	0.701977013612634
MUC1372	EDF1	831	1014.61364746094	-1.72358120224243	-2.13973817150425	-6.28221217575027	0.685641941315031	0.0335790576218553	-0.716538259552235	1.24023393566941	TRUE	0.638968506592667
MUC1372	FAU	602	862.624389648438	-2.24499035950568	-2.45765956768526	-6.84338379752759	1.26138370519912	0.0511150707875332	-0.828037077282205	1.86679548222715	TRUE	0.663642764129883
MUC1372	FKBP2	207	259.205444335938	-1.72289068319532	-1.87201572063564	-5.91434882152438	0.607317867217204	0.0335588893635314	-0.655863712723504	1.13475943578499	TRUE	0.627401908953368
MUC1372	KLHDC8A	7	17.1681423187256	-3.60714965265087	-2.3775016481104	-4.77332495920888	1.53396938561276	0.118670553010803	-0.517185688267775	1.87345444004811	TRUE	0.703879378719075
MUC1372	LAMTOR2	185	229.630508422852	-1.83168016921066	-1.88505267579584	-5.65989857113363	0.612575488761262	0.0368360074655513	-0.617721349239842	1.13625218648245	TRUE	0.632516542015152
MUC1372	LINC00493	103	141.356964111328	-2.09551747900264	-1.82390496281013	-5.55804366835926	0.738272342121571	0.0456168656225512	-0.605332455591536	1.27384833706763	TRUE	0.634659925472531
MUC1372	LOC643339	624	857.475341796875	-2.24449854262425	-2.44293139108775	-6.57246256095418	1.16303848657308	0.051096358868626	-0.775418837924024	1.74778558151479	TRUE	0.663193904410234
MUC1372	MORN2	98	129.475601196289	-2.19344015604881	-1.72046735347665	-5.07769901187701	0.666741725444604	0.0491760708205329	-0.538312653944746	1.18574924223484	TRUE	0.642871232794201
MUC1372	MRPS21	300	376.733642578125	-1.81779091023287	-1.9946899816365	-5.97067338084624	0.673443260813703	0.0364064443388196	-0.665809945781042	1.21542085159358	TRUE	0.637672869995271
MUC1372	MYEOV2	149	214.868011474609	-2.39837335541948	-2.20653193913391	-5.63830520208277	0.963489613067478	0.0571507744969624	-0.621067673545253	1.49585050603758	TRUE	0.665891623768735
MUC1372	NDUFA1	178	254.342529296875	-2.25620937345977	-2.56315493321124	-6.24138784795317	1.05848485139763	0.0515430286062982	-0.716234290807472	1.62280742422666	TRUE	0.66860031682541
MUC1372	NDUFA2	148	203.874038696289	-2.09370961687639	-1.93399233746158	-5.58251613483347	0.743690063132684	0.0455526830377638	-0.608942120313102	1.28033889798755	TRUE	0.638968506592667
MUC1372	NDUFA3	44	77.5669937133789	-2.91366172235148	-2.5949517392305	-6.76200025274642	1.9974218328233	0.080347637889421	-0.824611076428023	2.41279691926066	TRUE	0.702927552608896
MUC1372	NDUFB1	158	207.399322509766	-1.95398010826757	-2.09817603141081	-5.49148054908086	0.640695322521263	0.0407596178149221	-0.594035260239263	1.16564106630032	TRUE	0.64070011798091
MUC1372	NDUFB11	291	368.820495605469	-1.97497161413891	-1.8485129660639	-5.3689076531289	0.623368912806715	0.0414585552144909	-0.576585455808395	1.14355489772313	TRUE	0.629954034755624
MUC1372	NDUFB2	313	398.021240234375	-1.8735839946423	-2.17145134257906	-5.62688140334053	0.627934213612916	0.0381518103697903	-0.613194507471383	1.15372924371899	TRUE	0.645049704777251
MUC1372	NDUFS5	398	540.160034179688	-1.98126277430506	-2.46308199971096	-6.06232726011737	0.799008751942394	0.041669481521207	-0.682526650154713	1.35798249083253	TRUE	0.653395436327475
MUC1372	OOEP	630	895.332336425781	-2.3269170071137	-2.64391605845545	-6.42028585756461	1.18313640234878	0.0542893169207665	-0.748778960678306	1.74971374666838	TRUE	0.672684029790769
MUC1372	OST4	764	1030.6904296875	-2.04977126272289	-2.2876180258817	-5.52297139056508	0.7021206755266	0.0440098209164411	-0.599655200264651	1.23435329716936	TRUE	0.651629513477114
MUC1372	PET100	39	73.9625701904297	-3.45737318532583	-2.7528979124589	-7.77192592656672	3.72146223801679	0.109703610010725	-1.08098461389238	3.75317010952368	TRUE	0.712504022190127
MUC1372	PLEKHA7	139	202.740341186523	-2.73204235832872	-2.36924515459993	-5.19922874929744	1.04328985908883	0.0716580685284562	-0.56168958790823	1.54104840005922	TRUE	0.694418829375874
MUC1372	POLR2F	165	215.263641357422	-2.00054804162221	-2.02082900431651	-5.30789759539116	0.62250516562792	0.042320246656728	-0.568194856819275	1.14150747668737	TRUE	0.638536335490629
MUC1372	RNF181	290	384.914733886719	-2.28818226379582	-1.94492639655201	-5.68098683644121	0.899056773376214	0.0527743619576716	-0.626099312842613	1.43868699939747	TRUE	0.65207054624112
MUC1372	ROMO1	75	114.702514648438	-2.59234417971957	-2.61414863312634	-5.10501568628083	0.911157775846706	0.0653546185150966	-0.546706852817781	1.42324496490986	TRUE	0.694418829375874
MUC1372	RPL10A	3141	4160.0859375	-2.03273047082576	-1.8157313051497	-5.23401887479238	0.621744191972989	0.0434202525904999	-0.558166764002612	1.13940008433773	TRUE	0.634659925472531
MUC1372	RPL11	2713	3534.5791015625	-1.75938044146619	-2.14921853525637	-6.17773420091568	0.684638898683847	0.0346357303090612	-0.699162188800817	1.23529353944582	TRUE	0.642001905401815
MUC1372	RPL24	1637	2105.78588867188	-1.76877643151888	-2.38397430881469	-6.29628757585887	0.717145175543355	0.0349166669775603	-0.719463089667429	1.2779502232961	TRUE	0.651188779008899
MUC1372	RPL31	1437	1992.82897949219	-2.2104220453397	-2.65735062295901	-6.54736709828292	1.12359059204359	0.0498098496371118	-0.770218829450408	1.70970748066606	TRUE	0.666793299953856
MUC1372	RPL34	1116	1479.72241210938	-2.04143088857144	-2.46685499247798	-6.12764800853478	0.858340209665367	0.0437206500971954	-0.694072296071547	1.4228917739707	TRUE	0.656941652006027
MUC1372	RPL35	958	1414.41418457031	-2.40286532651506	-2.65794749480246	-7.01426787630488	1.49618552747322	0.0573335458985066	-0.866251182697238	2.09028617499395	TRUE	0.678167806505191
MUC1372	RPL36	638	950.839172363281	-2.39903458356486	-2.62850340269905	-5.97597698365908	1.08288996433382	0.057177657388099	-0.673964593856695	1.62370103506264	TRUE	0.677250749059227
MUC1372	RPL37A	1574	2151.49340820312	-2.09256599869461	-2.79254189430534	-7.38912167508549	1.30170387635594	0.0455121109961713	-0.945295870451449	1.98645806833411	TRUE	0.664991166881924
MUC1372	RPL38	580	829.03271484375	-2.45292772217733	-2.65501722984655	-7.04851355946709	1.56854584077861	0.0593936529566231	-0.874544727372574	2.15426563850557	TRUE	0.684159023472263
MUC1372	RPL39	1298	1811.95471191406	-2.15100461223747	-2.57457227837727	-6.69327175085242	1.11986528882476	0.0476137074620537	-0.796926859383359	1.72144155732066	TRUE	0.660060375392726
MUC1372	RPL41	2537	3414.40112304688	-1.89259319699213	-2.7392017331605	-7.23146531649305	1.05428330562549	0.0387585224403081	-0.905302245839407	1.72061359268612	TRUE	0.662745348280196
MUC1372	RPS11	2913	3676.32861328125	-1.64707024772531	-2.26297722646829	-6.02833676799606	0.588922114624371	0.031393534233876	-0.673368043135507	1.11377406545882	TRUE	0.638104456690731
MUC1372	RPS12	2145	2692.9150390625	-1.87798352433618	-2.36192749471325	-5.98834109069722	0.713911145879456	0.0382916843757086	-0.669304074578851	1.26225681396831	TRUE	0.652511877502808
MUC1372	RPS13	1737	2305.4921875	-1.82073601052818	-1.93314547033368	-6.26895067747012	0.744332485161076	0.0364972564295723	-0.715340246897245	1.30795294204847	TRUE	0.635519311174381
MUC1372	RPS14	1786	2507.35766601562	-2.22037128992892	-2.43314242722571	-6.48745951739229	1.11183404793711	0.050183434777933	-0.759332677518459	1.6931294745389	TRUE	0.662297095534432
MUC1372	RPS15A	1597	2069.33569335938	-1.85782391630857	-2.35804906754161	-6.14439000536937	0.738585464532251	0.0376534435818946	-0.694670046189792	1.29603162525609	TRUE	0.652511877502808
MUC1372	RPS16	1862	2310.37939453125	-1.64994570514784	-2.15517317702756	-6.20603592274907	0.6258027636696	0.0314738768524682	-0.702781743968047	1.16445470908919	TRUE	0.63508947296132
MUC1372	RPS21	492	772.713562011719	-2.83697478915013	-2.57346875555547	-7.49408172150067	2.32975023949088	0.0766103609570246	-0.987168610685197	2.81241425799383	TRUE	0.702452122330362
MUC1372	RPS25	1492	1926.02587890625	-1.8499346391646	-2.35783295687487	-6.53800855947555	0.830526809447617	0.0374055492189537	-0.763515919066269	1.41842689653539	TRUE	0.651188779008899
MUC1372	RPS27	949	1427.14343261719	-2.51137974830509	-2.95099628541806	-6.79565800382331	1.52237295811277	0.0618527532106134	-0.823145352104074	2.07597153880365	TRUE	0.698660238040435
MUC1372	RPS27A	2230	3034.32861328125	-1.92721805934969	-2.24674267686203	-6.72241979114045	0.9385205599656	0.0398793736181277	-0.799334550825198	1.54700571903395	TRUE	0.64548628422667
MUC1372	SNHG6	152	220.347213745117	-2.38839323281624	-2.09842526961979	-6.17374431608711	1.1464978736363	0.0567459226543889	-0.706631380565719	1.69484984902503	TRUE	0.657831209137374
MUC1372	SNRPD2	504	722.580200195312	-2.34653783416041	-2.32377014786221	-6.54431432523595	1.24791149893719	0.0550664105576414	-0.771790044759281	1.81869222554362	TRUE	0.664991166881924
MUC1372	TCEB2	393	567.764953613281	-2.30165831901154	-2.34520137721385	-5.2762957854274	0.78366514840155	0.053298539458733	-0.567010867297812	1.31058355072474	TRUE	0.665441243016144
MUC1372	TIMM8B	109	162.525146484375	-2.52208202850292	-2.17846128428322	-5.25652910318656	0.918039198844992	0.0623092745521428	-0.566932777112479	1.43589687696477	TRUE	0.676334931710997
MUC1372	TMA7	316	458.557159423828	-2.31533502053528	-2.41450595832373	-6.04730893965184	1.04035319005638	0.0538336686099371	-0.684423232743278	1.59136961303275	TRUE	0.667244595799144
MUC1372	TMEM258	232	322.067749023438	-2.36668543895243	-2.28538296437506	-6.14945538610339	1.11892175942146	0.0558711576746181	-0.70219425822578	1.66889990443535	TRUE	0.664991166881924
MUC1372	UBL5	365	455.575897216797	-1.7248617525627	-2.46031570881545	-6.52029757244709	0.739447875622118	0.0336164805432978	-0.758772642592281	1.314311879433	TRUE	0.64986836336213
MUC1372	UQCRH	490	660.923278808594	-2.12471701684496	-2.00873363346618	-6.16509245396735	0.930159904596507	0.0466611783078474	-0.70142447660386	1.49663015009246	TRUE	0.643306337820654
MUC1372	UQCRQ	332	434.187316894531	-1.89529771225251	-2.25971784328934	-6.08717634161022	0.74876824109684	0.0388453394637717	-0.685607591134427	1.30492494420132	TRUE	0.648111973083316
MUC1376	AK054845	251	20.7858295440674	5.86738952618818	3.76032558295993	2.79942778904329	1.68052379345922	0.300151326192189	0.316216534081107	1.8632107126567	TRUE	0.754170752110274
MUC1377	ZNF662	2	4.37083625793457	-1.93008612263953	-4.26992842865555	-5.49146189363879	0.627813565241631	0.0399731277920436	-0.593789164725333	1.15091018575767	TRUE	0.708657877061702
MUC1379	DSG3	20	1.22568488121033	5.6475494325646	1.56152132069401	2.62425791992173	1.33045631104366	0.278698400270476	0.290725919045017	1.64883147829923	TRUE	0.729084392834573
MUC1379	LOC100505738	1	13.1297607421875	-4.78272690863251	-2.92810903796804	-5.47539753051559	3.8004595216473	0.202254858654347	-0.648827862874731	3.11628774869311	TRUE	0.722699762017882
MUC1396	CLEC1A	297	30.8548603057861	4.94841338667374	2.48134075286964	2.90647008383699	1.16313615312127	0.215918573593791	0.311043413753798	1.5456795457652	TRUE	0.749592351639781
MUC1396	MGST1	373	774.034729003906	-3.1222021099563	-2.61529873212915	-3.70474014600483	0.687132590904001	0.0910147682548395	-0.377517822456269	1.1836708411811	TRUE	0.708178571035603
MUC1396	MPDZ	461	722.293518066406	-2.84367790369887	-1.84942424049709	-4.45883792880633	0.828501246170246	0.076933056429158	-0.464952971256283	1.3277671138254	TRUE	0.68092643623287
MUC1396	PXDNL	596	163.72346496582	4.86654406347633	2.06221079323122	3.20896471824093	1.3613057014222	0.209108879325527	0.344885325730278	1.68549649337403	TRUE	0.745041745605507
MUC1398	HERC2P7	0	8.59435272216797	-4.86853442644984	-2.57549458657598	-2.24933213750855	0.669520743811182	0.209273085594769	-0.236049024914145	1.15407207655556	TRUE	0.711059277609735
MUC1401	LOC100507634	2	6.20617294311523	-4.34052069466375	-1.72623174008103	-2.56310055640004	0.663575592199619	0.168065394402201	-0.264017074278175	1.15081714203179	TRUE	0.693010756145383
MUC1403	AMPH	4	10.0807495117188	-2.96056164030325	-6.31206637305633	-5.35843373801041	1.29401412499281	0.0826823886838178	-0.58787456563001	1.74779807077164	TRUE	0.789679107946061
MUC1403	ANKRD37	1609	378.163604736328	5.22052653524359	2.15794165825747	2.36615746468973	0.880947856043921	0.239368592744389	0.253785557052775	1.33049634963058	TRUE	0.746050598059801
MUC1403	BOC	111	180.40788269043	-3.11517472315744	-2.97545414415584	-5.14259685692074	1.31806381429328	0.0906433067326654	-0.559522771076958	1.75038125255062	TRUE	0.718798579593038
MUC1403	CDYL2	14	40.5446395874023	-5.33604488697421	-2.45776000464315	-3.76512427899269	2.35895433362889	0.249703149783552	-0.423225045758784	2.26789692355097	TRUE	0.710578347378514
MUC1403	CXCL12	1163	3790.56372070312	-3.9930093308119	-3.25980381345459	-4.14995960894791	1.44299134772752	0.143523052157681	-0.44322526244566	1.77728595110216	TRUE	0.732050139454757
MUC1403	DNASE1	17	29.2811546325684	-3.44284369813021	-1.83452231019277	-4.42044685768044	1.19343228594315	0.108853977698393	-0.468311506458946	1.61914078393356	TRUE	0.688337766742663
MUC1403	GALNT6	13	58.4017906188965	-4.26239947260305	-4.84463001873114	-4.02097678913668	1.56706251624125	0.162369880531375	-0.43197866147609	1.84905113188086	TRUE	0.765480469981948
MUC1403	GATA2	18	66.5267562866211	-4.02555853842613	-4.06987901359882	-3.01162770224774	0.773648118514047	0.145734899872466	-0.309662901148341	1.25183705201288	TRUE	0.749085359277333
MUC1403	GYPC	13	28.2668037414551	-2.47240197189313	-4.82668070758938	-4.81717709044876	0.743303619638863	0.0602065097396314	-0.506573559137894	1.25774927647005	TRUE	0.741521493212376
MUC1403	HAND2	0	3.90462303161621	-2.50462745617946	-7.12544502535282	-4.2669443893606	0.597226531463807	0.0615657231601989	-0.437529228617611	1.10048134512062	TRUE	0.776434288447664
MUC1403	LOC100499227	2	8.56075859069824	-4.0758084173133	-4.28611206376463	-3.90165978403875	1.33462195655926	0.149184838078792	-0.413963804331064	1.69437138514816	TRUE	0.754681186343924
MUC1403	NCAM1	1	19.7291431427002	-3.81763864720543	-5.59986318571922	-2.89059851392058	0.63485889737179	0.13191492779061	-0.293872123819139	1.12664135135611	TRUE	0.781705347769303
MUC1403	NTNG1	4	16.9987640380859	-3.56361696275403	-6.79532395512699	-4.6365253981223	1.41080611472679	0.11602510589732	-0.498219269715477	1.78296991582342	TRUE	0.790748403339044
MUC1403	P2RX1	120	12.9692363739014	5.68747462363703	3.37999233590158	1.97166972920639	0.76543244607222	0.282533595196361	0.216089448740475	1.23419991042993	TRUE	0.752641519891412
MUC1403	PDE9A	165	15.463249206543	6.06948973205513	4.01323567843447	4.92039110233759	5.71213967155095	0.320595781747273	0.611844433648184	3.72928583352584	TRUE	0.754681186343924
MUC1403	PHACTR1	0	1.03156995773315	-2.31384051388366	-5.71592056430712	-4.64141122265469	0.612147994726978	0.0537750386639397	-0.482173995418026	1.12039118285136	TRUE	0.752132465201338
MUC1403	PRTFDC1	41	79.3483581542969	-3.07426324614019	-3.00302359444939	-4.46550062833595	0.968016633743642	0.0884973825866431	-0.468735797525971	1.44711035779026	TRUE	0.71685589256779
MUC1403	QPCT	7	24.2294883728027	-4.23618493334247	-4.90688405529389	-5.94409093525744	3.37704429535294	0.160481859560451	-0.70876217688098	3.01514305057317	TRUE	0.769635012075987
MUC1403	TNNT2	230	22.8020553588867	6.48665948217385	5.72130967589694	7.40793061511772	15.770908802594	0.364985998951963	1.16449085785062	7.5855951548613	TRUE	0.758777116781339
MUC1403	TOX2	5	18.8683242797852	-2.64591349551732	-4.81289964628662	-4.40293623686034	0.70422674648389	0.0677326683425097	-0.455691872702538	1.21081948573327	TRUE	0.753150919117442
MUC1407	GYLTL1B	61	8.57359409332275	6.29404014846419	4.25462271087907	2.82497145689369	2.09358126501889	0.344123203636734	0.329842246360376	2.08481856366629	TRUE	0.754681186343924
MUC1407	SLMO2-ATP5E	1	10.1537322998047	-4.98845011733767	-2.440973833345	-3.42148887021598	1.64410516593649	0.219290095015438	-0.372584854869928	1.86647986046985	TRUE	0.710097742428031
MUC1408	APBB1IP	3	138.821380615234	-4.67203414612145	-2.21379293606012	-2.35103561417221	0.662592561001959	0.193385590687968	-0.244792217847832	1.14851346815008	TRUE	0.703403304665872
MUC1408	HOXA-AS3	0	5.2805118560791	-4.36494266403138	-3.51211008899791	-3.02106126707857	0.933793405050473	0.169867127957092	-0.315198747041209	1.38164192412824	TRUE	0.73552542814011
MUC1408	HOXA10-HOXA9	0	3.30692291259766	-3.9960649215098	-4.31184813030908	-4.99344700510689	2.0927017492987	0.143729927928615	-0.555267364846336	2.22826665578555	TRUE	0.754681186343924
MUC1408	HOXA11	2	88.0732498168945	-6.18634290704296	-2.58799341238504	-3.12311800885162	2.43187947579962	0.332732501713357	-0.364504672773067	2.26448561561845	TRUE	0.712504022190127
MUC1408	HOXA11-AS	0	2.25435853004456	-2.91845903346184	-5.14492557789279	-4.55612366368692	0.909708252808479	0.0805847438021228	-0.478204256648689	1.40152069865011	TRUE	0.772765709232959
MUC1408	HOXA7	0	4.08289289474487	-4.97937757767123	-3.30663113841715	-2.84202665620656	1.12929929154366	0.218523709319241	-0.304134852216004	1.52080568450937	TRUE	0.734034003049231
MUC1410	TALDO1	482	1706.22180175781	-5.68297799502326	-1.47263926526018	-4.75037056655757	4.43368425503793	0.28210030110656	-0.569622285499037	3.25083871672547	TRUE	0.691137765515542
MUC1418	GKN2	5	0.541006088256836	4.60129215885824	0.570095029403994	2.34805840834238	0.637521538364404	0.187826153981574	0.243628747199726	1.12574705280608	TRUE	0.695829763557952
MUC1421	ADAMTSL1	134	220.159317016602	-1.78087072394989	-5.65849586337961	-5.76957581267836	0.608683108677675	0.0352804845260786	-0.63387703880682	1.13362624533348	TRUE	0.736023242934959
MUC1421	CAPG	108	224.927825927734	-2.71640548969211	-3.99770592255189	-4.20649748303355	0.675511503337524	0.0709360629074989	-0.432381356329678	1.17948938311908	TRUE	0.734034003049231
MUC1421	CNTN3	14	24.5587615966797	-2.71057789776709	-6.67528138569334	-6.75697912443108	1.73591061024807	0.0706680438857538	-0.819306239359385	2.23018367266	TRUE	0.782234417836012
MUC1421	CSDC2	2	3.97844743728638	-2.41587917482245	-5.85408165502222	-4.85687745374663	0.724414335430528	0.0578649900508159	-0.511160961998157	1.24012472405079	TRUE	0.759290668672647
MUC1421	CSMD2	8	12.1191921234131	-1.74486835708709	-7.33636797018873	-6.71061006853243	0.797435489621232	0.0342047645950784	-0.794705354784393	1.39251949278228	TRUE	0.747566438710765
MUC1421	DPYSL3	152	265.382507324219	-1.96099741873892	-4.53918475119187	-6.47752915979167	0.896748086683094	0.0409924365674252	-0.75388097848543	1.4846096686889	TRUE	0.713951702231694
MUC1421	EPB41L3	3	8.19781112670898	-2.71986411854766	-8.62361189441148	-6.83956113100571	1.79018073240517	0.0710954022204958	-0.836115997244928	2.28373768015936	TRUE	0.785416366460462
MUC1421	ESAM	626	97.9283752441406	5.25390565447254	5.10398067009008	4.54915502505941	3.30949860403188	0.242331536141983	0.525801477652072	2.77419221778486	TRUE	0.758777116781339
MUC1421	FAM19A5	3	10.1997737884521	-3.21365900089874	-6.71152370001903	-5.20862202236772	1.43927968089516	0.0959254306162117	-0.570516539406088	1.84119805933792	TRUE	0.790748403339044
MUC1421	GPC6	4	7.71111392974854	-2.59263321609969	-8.21551605541199	-7.88011380485997	2.17147429738254	0.0653673189142278	-1.08609119984561	2.82774245734625	TRUE	0.781705347769303
MUC1421	GPR116	12454	493.17626953125	5.24779785138498	7.08713563509328	3.2402940322699	1.67410554050906	0.241787957014036	0.356015399162563	1.87619665727133	TRUE	0.758777116781339
MUC1421	LRRC1	4	7.55370426177979	-2.71060437923575	-4.29326003975276	-5.36140789966478	1.0929189303372	0.070669260503284	-0.584492310006481	1.5910265038508	TRUE	0.744034257379426
MUC1421	OLFML3	844	1197.37841796875	-2.06465682209786	-3.31139449667993	-5.16912690219455	0.622627509461115	0.0445288511160227	-0.5495001792597	1.13932647928254	TRUE	0.680005648409398
MUC1421	OPN4	2305	485.00537109375	6.12123073801691	10.1040602452177	6.04825976299965	8.84448123900916	0.325941206666937	0.811071106245854	4.98574609464404	TRUE	0.758777116781339
MUC1421	SCARA3	15	53.7007179260254	-4.15487411388525	-6.61050546643288	-5.47833267838248	2.74628474317666	0.1546997927194	-0.63076716377663	2.63183963994569	TRUE	0.79128359388328
MUC1421	TENM3	12	43.6500015258789	-3.00916325733002	-7.08819950464365	-4.30185544749686	0.861127103667833	0.0851411876942415	-0.447434341341647	1.35209604128199	TRUE	0.792891339847385
MUC1422	C12orf68	1	6.32723331451416	-3.94313737941479	-2.23837091442475	-3.59372091723063	1.05268195718774	0.140168890098251	-0.375058365180371	1.48515999220948	TRUE	0.703879378719075
MUC1428	PABPC4L	1	7.22983264923096	-4.22121976101417	-4.52159264999267	-3.24785374408077	1.00021159078764	0.159409261944339	-0.338987664659583	1.43699194808748	TRUE	0.760833410766098
MUC1436	ANKRD29	2	11.1239633560181	-3.60154825899471	-4.26409581688115	-3.12109105806334	0.653679488760202	0.118328360173926	-0.316877986470791	1.14607696915914	TRUE	0.752132465201338
MUC1436	CAMK2N1	36	169.223876953125	-4.73812544452603	-3.65698475864015	-2.5623844359959	0.813845133415552	0.198656181073902	-0.268929589391445	1.27960998573058	TRUE	0.739017215191894
MUC1436	SLC30A8	71	2.79871201515198	5.61430195203986	0.975088669161176	2.15908014342938	0.886432657682353	0.275525280062153	0.236291769561776	1.33222272686569	TRUE	0.705309535036102
MUC1436	TNNT3	160	11.2944231033325	6.32061808021559	2.12751629441869	2.02116595900653	1.08523097767997	0.346964487750879	0.232387885972854	1.4750458205325	TRUE	0.746050598059801
X61695	DNAJC3	279	413.913269042969	-2.16858817129057	-3.16022729939677	-5.31271696326426	0.715562579594686	0.0482573838586173	-0.57064629331781	1.24272936963453	TRUE	0.677250749059227
X61695	hCG_1980662	1	2.28082060813904	-2.86020071494276	-3.34776414870397	-5.50420404283997	1.27673320259837	0.0777317353255472	-0.607718554548754	1.74554674736327	TRUE	0.723678361449297
X61695	SPEG	269	384.727813720703	-2.71331335907197	-2.35674477847436	-4.24923351835052	0.68781904082461	0.0707937798574058	-0.437537513808976	1.19219617698525	TRUE	0.694888822599575
X61695	TBXA2R	6	10.0076065063477	-2.09800525756128	-3.67094475325325	-5.23005014567152	0.655036551075965	0.0457052771136461	-0.558281521825053	1.17623013793433	TRUE	0.686942024084363
X61695	TDRD1	1116	76.5892944335938	5.79013843324399	3.75800959970936	2.01846602914762	0.842273659269075	0.292519489108345	0.222958041096527	1.29641654296867	TRUE	0.754170752110274
X66623	FLJ00322	98	223.728210449219	-3.51671932261335	-2.04777227095014	-3.16596900188173	0.639811648572104	0.11321111383642	-0.320927973915691	1.13338577888	TRUE	0.692073627210686
X69245	CDH19	60	7.56701564788818	6.42706789697979	3.26320866674691	2.45580102442325	1.68492903369436	0.358464393144439	0.287367328189446	1.85473879082066	TRUE	0.752641519891412
X69245	FREM2	34	4.2851243019104	4.84490668451358	2.42739125199834	2.50765556061453	0.822376161637217	0.207328113731355	0.264289543984778	1.28587240193328	TRUE	0.749592351639781
X69245	SAMD13	0	0.749437928199768	-2.39951469292716	-3.99393194916805	-5.10464012961705	0.79041290128161	0.0571971813578709	-0.54428505250619	1.31154228847648	TRUE	0.712504022190127
X69456	HIST1H3H	0	2.81337213516235	-3.9702183997003	-3.41987852807315	-3.91920253820127	1.27090482575246	0.141985006609952	-0.414356133893877	1.65204033702299	TRUE	0.734034003049231
X69456	NUDT12	0	9.70433521270752	-7.11774453901062	-5.61073277998129	-8.64962569306278	29.1240730085124	0.437744779332805	-1.75352647487147	12.5339281592807	TRUE	0.781705347769303
X69456	SASH3	10	1.01232433319092	6.20371353820238	1.09295970876127	2.11106064015125	1.1202876865679	0.334556426294331	0.240846613877963	1.50046115839853	TRUE	0.706742597173577
X74172	SPC24	6	20.0819473266602	-3.63528219857514	-3.01767195160788	-3.04034223799079	0.632622833081979	0.120397231372312	-0.308328250921786	1.12559958963699	TRUE	0.719285073402426
X76620	BC047605	0	1.85723781585693	-2.70102025548823	-4.30601466722194	-4.60899197149586	0.802282261788508	0.0702297208407897	-0.48226742955405	1.30812200236635	TRUE	0.744034257379426
X76623	PLEKHG5	9	28.0505485534668	-3.10074372352432	-3.88104705894738	-4.3758859997159	0.945546688435152	0.0898831209968721	-0.457813837218732	1.42556579123718	TRUE	0.741521493212376
X76625	AK090553	0	1.02670001983643	-2.9935308324472	-3.34143707794794	-4.81434332476742	1.06752240671327	0.0843459617243008	-0.512831027673076	1.54166675042874	TRUE	0.72563953743713
X76625	C8orf34	3252	336.929046630859	4.93998759368197	2.48656043266672	3.38461218208814	1.57073610254742	0.215212492071079	0.367173042326388	1.8214997806516	TRUE	0.749592351639781
X76625	RETSAT	76	182.371475219727	-4.64975530504296	-3.43703064797251	-5.97376900218788	4.22968315836142	0.191625601995174	-0.727469478425148	3.3968576887789	TRUE	0.734034003049231
X76625	ZFAT	3417	1060.79663085938	5.45159240918885	1.56006451384981	4.13573792711191	3.00897923687539	0.260266579954076	0.475004330138727	2.60047943624806	TRUE	0.729084392834573
X76627	DLG2	14	26.0798835754395	-3.27472734499581	-1.45568963547739	-3.38125408998493	0.630106374428815	0.09928335442982	-0.342353592022106	1.12585513317311	TRUE	0.685549111573794
X76630	CLMP	1009	1430.9013671875	-2.03702574496373	-2.46927842033275	-5.10340205317157	0.593208284242772	0.043568394273733	-0.540224607851354	1.10510452661387	TRUE	0.656941652006027
X76630	DPP4	3	29.2355690002441	-3.66601682034091	-6.77833531658817	-3.09947912330056	0.669304186001974	0.122298948861678	-0.315197286157078	1.16040448811271	TRUE	0.790748403339044
X76630	HEY2	747	95.8372192382812	5.13925532301689	5.68379747898748	3.18133922542136	1.53068365587376	0.232233406049262	0.346740469934794	1.78952267158531	TRUE	0.758777116781339
X76630	ID2	473	816.5126953125	-2.37741816694386	-3.07510655709477	-4.66441799242856	0.649024518597591	0.0563026591455097	-0.485757606563649	1.15973206263289	TRUE	0.683233864358723
X76630	KANK1	203	348.107391357422	-2.57791246640811	-2.85459138443927	-6.0435320084375	1.26376084036341	0.0647222823993035	-0.687770602725305	1.78050932546252	TRUE	0.701977013612634
X76630	LRRK2	5	11.4935712814331	-2.73174405287503	-4.64996889182216	-4.48643296400669	0.776674986329464	0.0716442560090978	-0.467089957847345	1.28136546146578	TRUE	0.754170752110274
X76630	PID1	25	47.4062232971191	-2.25799424232154	-3.74187433115737	-5.34061924354264	0.776089410261761	0.0516113104831583	-0.575621257195165	1.30524527850787	TRUE	0.697715469551947
X76630	SIRPB1	8	15.1652565002441	-2.10498776145785	-5.18243368440358	-5.71799292589542	0.78742840736097	0.0459539840215489	-0.629490153779972	1.33067192370259	TRUE	0.736023242934959
X76636	DNAJC3	179	246.411773681641	-1.78237028779993	-3.90881498490797	-6.64447542826035	0.80835536080993	0.0353257667922666	-0.782543116685475	1.40067922302538	TRUE	0.692542033165898
X76637	COG1	362	579.190551757812	-3.51405896182373	-1.00432121527802	-3.33305510288791	0.708007225055038	0.113052601913806	-0.339562776708009	1.19828906865943	TRUE	0.678626800789484
X76637	SPATC1L	0	0.991862893104553	-2.07018164261299	-7.53747407808888	-7.1145020844124	1.18482717097379	0.0447224463734515	-0.882071900287628	1.83377022753396	TRUE	0.754170752110274

## Sheet: OUTRIDER
geneID	sampleID	pValue	padjust	zScore	l2fc	rawcounts	normcounts	meanCorrected	theta	AberrantBySample	AberrantByGene	padj_rank	Kremer_AGE_identified	Kremer_AGE_validated
NOTO	X76638	4.26846e-23	7.38348e-18	6.17	1	1	1.03	0.06	1000	3	1	1	no	no
NUDT12	X69456	2.9424e-22	5.0897e-17	-10.32	-7.87	0	0	457.77	19.73	1	1	1	no	no
STAG2	X76636	9.77705e-21	1.69121e-15	-9.66	-1.88	622	1106.52	4025.48	81.27	5	1	1	no	no
TALDO1	MUC1410	1.61962e-18	2.80158e-13	-9.55	-3.3	482	462.96	4585.93	28.72	1	1	1	no	no
MCOLN1	MUC1361	3.97057e-16	6.8682e-11	-8.91	-2.42	150	156.69	836.23	43.03	1	1	1	no	yes
NDUFA10	MUC1358	2.23368e-15	1.93188e-10	-8.32	-1.14	1137	1061.14	2348.3	140.43	5	1	1.5	yes	no
CSNK2A1	MUC1358	1.58081e-15	1.93188e-10	-8.19	-0.68	2060	2002.78	3211.48	379.83	5	1	1.5	yes	no
RETSAT	X76625	1.50315e-15	2.60012e-10	-8.91	-3.64	76	148.47	1897.99	21.65	3	1	1	no	no
GAMT	MUC1370	2.72668e-15	4.71655e-10	-8.6	-2.12	107	89.48	394.49	54.38	2	1	1	no	no
CLPP	MUC1350	1.33788e-14	2.31423e-09	-8.11	-1	581	473.38	939.76	188.49	2	1	1	no	yes
MAP2K2	MUC1349	1.93154e-14	3.34114e-09	-7.99	-0.87	1952	1911.38	3482.1	211.49	5	1	1	no	no
SCAMP4	MUC1413	2.56628e-14	4.43909e-09	-7.95	-0.91	1012	1101.78	2068.43	203.09	2	1	1	no	no
AGK	MUC1393	4.46572e-14	7.7247e-09	-7.77	-0.74	690	546.94	912.73	350.44	2	1	1	no	no
TUSC7	MUC1411	4.64929e-14	8.04224e-09	4.92	1	1	1.02	0.04	1000	2	1	1	no	no
ST13	MUC1405	1.09239e-13	1.88958e-08	-7.69	-0.72	6252	5615.74	9224.51	273.09	2	1	1	yes	no
FAM120B	MUC1359	1.20359e-13	2.08194e-08	-7.74	-0.83	796	909.13	1604.07	245.12	1	1	1	yes	no
ATAD3C	MUC1360	1.57262e-13	2.72028e-08	5.99	2.25	948	324.28	65.43	12.56	1	1	1	yes	no
NUP107	MUC1364	1.60782e-13	2.78117e-08	-7.66	-0.83	1374	865.81	1547.48	221.64	5	1	1	no	no
TIMMDC1	MUC1365	1.94523e-13	3.36482e-08	-7.58	-2.56	282	336.79	1974	30.26	4	2	1	yes	yes
ACAD10	MUC1390	2.75491e-13	4.76537e-08	6.8	0.95	1534	1137	588.99	106.37	2	1	1	yes	no
KCTD5	MUC1362	3.13821e-13	5.42841e-08	-7.72	-0.95	610	699.5	1347.71	179.53	10	1	1	no	no
CAPN7	MUC1380	3.23047e-13	5.58799e-08	-7.63	-0.83	677	717.59	1267.13	244.73	1	1	1	yes	no
TBL3	MUC1352	3.75764e-13	6.49987e-08	-7.56	-0.82	769	493.13	873.5	240.48	5	1	1	no	no
TDP2	MUC1349	7.64921e-13	6.61571e-08	-7.53	-0.84	816	783.26	1399.03	218.65	5	1	2	yes	no
MAPKAPK5-AS1	MUC1390	7.6739e-13	6.63707e-08	6.52	1.15	743	602.22	276.38	69.6	2	1	2	yes	no
KIAA0020	X76637	5.3343e-13	9.22714e-08	-7.59	-0.84	586	882.85	1585.44	236.33	6	1	1	no	no
GFM1	X76631	5.50306e-13	9.51907e-08	-7.62	-0.94	555	1018.17	1953.3	186.57	3	1	1	no	no
SNX14	MUC1365	1.21668e-12	1.05229e-07	-7.39	-0.74	1475	1622.33	2707.36	252.61	4	1	2	yes	no
XRN2	MUC1436	7.02908e-13	1.21587e-07	-7.44	-0.62	2025	2881.93	4444.28	368.16	2	1	1	no	no
TRAPPC8	MUC1362	1.90841e-12	1.65056e-07	-7.35	-0.68	1439	1311.76	2099.19	300.31	10	1	2	no	no
RAD18	MUC1394	1.14708e-12	1.98419e-07	6.36	1.36	3291	2497.7	986	40.85	3	1	1	no	no
DNAJC3	X76636	5.71197e-12	4.94021e-07	-7.26	-3.37	179	341.34	3467.1	17.44	5	2	2	no	no
HOXA10-HOXA9	MUC1371	9.1639e-12	1.08167e-06	-7.18	-5.84	0	0	59.78	18.88	4	2	1.5	no	no
CPNE3	MUC1371	1.25065e-11	1.08167e-06	-7.29	-1.28	1551	1762.06	4285.76	79.38	4	1	1.5	no	no
ICT1	MUC1400	6.28088e-12	1.08645e-06	-7.26	-0.87	273	293.01	541.44	258.9	4	1	1	yes	no
HOXA10-HOXA9	MUC1408	7.79752e-12	1.3488e-06	-7.2	-5.86	0	0	59.78	18.88	7	2	1	no	no
TRAP1	X76632	9.07701e-12	1.57012e-06	-7.25	-0.94	626	792.35	1527.03	157.58	2	1	1	no	no
USP28	MUC1352	2.13205e-11	1.84398e-06	-7.06	-0.93	649	566.79	1083.23	154.59	5	1	2	no	no
TIMMDC1	MUC1344	1.31356e-11	2.27216e-06	-6.83	-2.31	300	401.23	1974	30.26	2	2	1	yes	yes
DNAJC3	X61695	2.00532e-11	3.46875e-06	-6.96	-3.23	279	375.74	3467.1	17.44	3	2	1	no	no
MPDZ	MUC1396	2.09111e-11	3.61716e-06	-7.47	-1.98	461	633.79	2526.86	37.92	7	1	1	yes	no
TUBGCP2	MUC1408	4.20709e-11	3.63866e-06	-6.96	-0.88	1725	1512.75	2772.91	152.85	7	1	2	yes	no
SLMO2-ATP5E	MUC1407	2.16102e-11	3.73809e-06	-6.89	-4.58	1	1.12	52.08	29.85	2	2	1	yes	no
SLMO2-ATP5E	MUC1357	2.6497e-11	4.58339e-06	-6.86	-4.57	1	1.14	52.08	29.85	1	2	1	yes	no
HSPA4	MUC1405	5.44761e-11	4.71158e-06	-6.83	-0.69	5557	4092.8	6596.27	227.34	2	1	2	no	no
COG1	X76637	6.72834e-11	5.81926e-06	-6.95	-0.95	362	582.34	1124.47	156.29	6	1	2	no	no
TUSC3	MUC1349	1.00948e-10	5.8206e-06	-7.16	-1.61	1410	1474.65	4492.98	48.89	5	1	3	yes	no
EML6	X70038	3.91641e-11	6.77452e-06	4.83	3.14	2042	823.91	100.59	3.75	6	1	1	no	no
RDX	MUC1401	4.54782e-11	7.86671e-06	-6.88	-0.71	4223	3669.26	6022.57	217.58	4	1	1	yes	no
PLA2G12A	X74172	4.57714e-11	7.91742e-06	-6.97	-0.89	449	479.5	881.32	178.75	20	1	1	no	no
SLC25A24	X70038	9.99632e-11	8.64569e-06	-6.82	-0.83	1308	1742.38	3088.09	166.95	6	1	2	no	no
TMED2	X76636	1.61286e-10	9.29962e-06	6.11	0.56	13055	18696.1	12732.5	245.4	5	1	3	no	no
FAM114A1	MUC1358	1.96808e-10	1.13478e-05	-6.63	-0.66	4474	4372.39	6948.72	231.39	5	1	3	no	no
PPIP5K2	MUC1378	6.9098e-11	1.19524e-05	-6.78	-0.69	2121	2006.5	3225.79	236.31	3	1	1	yes	no
MGME1	X76622	7.51546e-11	1.30001e-05	-7.18	-1.26	167	320.2	762.75	98.37	3	1	1	no	no
METTL13	MUC1365	2.516e-10	1.45071e-05	-6.68	-0.79	660	638.74	1095.81	193.6	4	1	3	yes	no
C4orf27	MUC1419	8.7835e-11	1.51935e-05	-6.95	-0.71	449	477.44	781.52	310.23	1	1	1	no	no
ZFP37	MUC1358	3.60745e-10	1.56002e-05	5.38	1.36	445	292.28	116.43	35.56	5	1	4	yes	no
PRDX5	MUC1373	1.11238e-10	1.92416e-05	-6.83	-0.87	2163	2382.7	4328.04	146.43	2	1	1	yes	no
MSTO1	MUC1367	1.32941e-10	2.29958e-05	-6.77	-0.86	761	703.47	1279.47	162.67	1	1	1	no	no
TBC1D23	MUC1363	1.75816e-10	3.04122e-05	-6.78	-0.9	1293	1276.19	2380.62	139.39	6	1	1	yes	no
PGM2L1	MUC1378	3.56711e-10	3.08515e-05	-7.48	-2.97	84	86.12	673.51	18.1	3	1	2	yes	no
CDYL2	MUC1403	1.89546e-10	3.27872e-05	-7.85	-3.05	14	23.6	205.4	24.32	5	1	1	yes	no
APEH	MUC1413	3.91957e-10	3.38999e-05	-6.66	-0.93	1324	1352.2	2574.75	123.1	2	1	2	no	no
ITSN2	MUC1414	2.12704e-10	3.67931e-05	-6.6	-0.73	1152	783.16	1297.99	211.54	1	1	1	no	no
NBAS	MUC1400	5.32843e-10	4.6085e-05	-6.45	-0.93	1200	1294.7	2451.31	121.56	4	1	2	yes	no
IKBKAP	MUC1396	6.01121e-10	5.19902e-05	-6.51	-0.8	1555	1224.31	2132.84	161.82	7	1	2	yes	no
SCRN3	MUC1362	1.03363e-09	5.9598e-05	-6.43	-0.8	568	483.09	839.78	179	10	1	3	no	no
POLR3K	MUC1352	1.47906e-09	8.52815e-05	5.39	0.72	974	565.48	343.59	150.95	5	1	3	yes	no
SNX5	X76622	1.09541e-09	8.79711e-05	5.68	0.7	3978	5099.73	3138.66	140.15	3	1	2.5	no	no
AF079515	X76622	1.52571e-09	8.79711e-05	4.86	2.12	5381	3495.17	815.29	9.46	3	1	2.5	no	no
NRBP1	MUC1391	5.10919e-10	8.83776e-05	-6.48	-0.66	3640	3409.21	5406.8	225.49	2	1	1	no	no
HOXA11	MUC1408	1.53541e-09	8.85305e-05	-7.78	-6.4	2	3.62	459.07	6.69	7	1	3	no	no
QPCT	MUC1403	1.25443e-09	0.000108494	-7.86	-4.46	7	26.17	641.83	11.05	5	1	2	yes	no
TCEB2	MUC1362	2.60157e-09	0.000112503	-6.18	-0.71	1698	1671.64	2732.78	185.36	10	1	4	yes	no
RILPL1	X76636	3.16342e-09	0.0001368	5.68	0.56	981	1188.66	812.07	279.26	5	1	4	no	no
MPG	MUC1378	2.45616e-09	0.00014162	-6.5	-0.77	345	465.91	790.38	213.42	3	1	3	no	no
PKD2L2	MUC1352	3.65872e-09	0.000158219	4.62	2.14	87	68.06	14.56	11.59	5	1	4	yes	no
ZFAT	MUC1365	3.68204e-09	0.000159228	4.78	2.6	4333	2225.25	381.71	5.12	4	2	4	no	no
PSMD7	MUC1345	1.00355e-09	0.000173592	-6.25	-0.4	2377	2467.48	3243.08	674.03	5	1	1	no	no
SRRM2	MUC1362	5.62251e-09	0.000194514	-6.21	-0.87	8083	8668.86	15750.4	115.37	10	1	5	yes	no
WDR48	MUC1375	1.30581e-09	0.000195916	-6.41	-0.67	764	887.26	1408.12	249.01	3	1	1.5	no	no
CFL1P1	MUC1375	2.26522e-09	0.000195916	4.53	1.92	38	59.46	14.94	42.69	3	1	1.5	no	no
IFT172	X70038	3.71106e-09	0.000213977	-6.12	-0.93	415	314.75	594.78	123.82	6	1	3	no	no
NBPF15	MUC1351	2.7455e-09	0.000237455	5.57	0.75	7591	6937.75	4112.35	110.06	4	1	1.5	no	no
PSMD8	MUC1351	2.4301e-09	0.000237455	5.74	0.43	8400	6443.02	4792.48	384.98	4	1	1.5	no	no
EIF2B1	X76636	7.15325e-09	0.000247471	5.61	0.4	1775	2437.73	1849.87	528.19	5	1	5	no	no
WTAP	X76638	4.12042e-09	0.00035637	5.6	0.53	3408	3517.82	2424.13	242.92	3	1	2	no	no
BBS9	X76632	4.39391e-09	0.000380024	-6.4	-0.82	252	406.3	716.03	198.6	2	1	2	no	no
VILL	MUC1364	4.82261e-09	0.000417102	5.27	0.99	320	351.79	175.47	77.59	5	1	2	no	no
MGST1	MUC1396	7.24015e-09	0.000417461	-6.8	-2.79	373	630.29	4283.92	16.25	7	1	3	yes	yes
TDRD12	MUC1397	2.53854e-09	0.00043911	4.14	3.45	502	110.71	10.9	2.24	1	1	1	yes	no
INPP5E	MUC1394	5.89519e-09	0.000509867	-6.17	-0.76	399	360.31	611.02	198.74	3	1	2	no	no
ARMC10	MUC1347	3.14946e-09	0.000544786	-6.37	-0.75	493	588.13	996.91	201.08	3	1	1	yes	no
FBXO15	MUC1351	9.81833e-09	0.000566117	4.21	2.4	57	59.12	10.23	8.23	4	1	3	no	no
CXorf40A	MUC1347	6.94879e-09	0.000600993	5.36	0.81	726	686.02	390.01	103.36	3	1	2	yes	no
HDAC1	MUC1350	7.0067e-09	0.000606001	-6.14	-0.93	2215	1917	3654.54	103.26	2	1	2	no	no
BRAT1	MUC1393	7.44315e-09	0.000643749	-5.79	-0.62	775	486.26	744.13	265.32	2	1	2	no	no
VPS11	MUC1395	3.91248e-09	0.000676771	-6.26	-0.85	829	749.13	1358.96	133.85	3	1	1	no	no
PPP3R1	MUC1394	1.25413e-08	0.000723123	5.38	0.51	6072	4582.46	3209.35	238.71	3	1	3	no	no
ECHDC1	MUC1364	1.31359e-08	0.000757403	-5.92	-0.49	1681	1700.63	2393.61	378.87	5	1	3	no	no
THOC6	MUC1362	2.79678e-08	0.0008063	-6.12	-1.06	184	232.65	489.71	95.68	10	1	6	no	no
ZNF174	MUC1362	3.6128e-08	0.000892763	-5.74	-0.77	160	160.24	271.9	297.88	10	1	7	yes	no
MYBL2	X74172	1.08411e-08	0.000937637	-6.73	-1.66	58	316.55	1009.77	50.47	20	1	2	no	no
COPB2	X74172	2.00385e-08	0.0011554	-5.78	-0.44	6294	8488.46	11520.2	387.13	20	1	3	no	no
ZNF252P	MUC1344	1.38908e-08	0.0012014	-6.14	-0.87	347	389.87	717.76	137.11	2	1	2	no	no
GAS5	MUC1349	2.93006e-08	0.00126709	5.07	1	4066	5462.28	2711.91	50.53	5	1	4	no	no
TMEM245	X76629	7.9303e-09	0.00137176	-6.17	-0.81	913	1941.96	3406.66	140.97	2	1	1	no	no
CPSF3L	MUC1347	2.39664e-08	0.00138188	-5.74	-0.41	1734	1636.8	2185.27	523.7	3	1	3	no	no
BC039668	MUC1409	8.07789e-09	0.00139729	4.94	1.7	557	690.69	213.41	16.07	4	1	1	no	no
ZNF263	MUC1362	6.53309e-08	0.0014126	-5.73	-0.65	498	489.27	763.96	228.68	10	1	8	yes	no
KIF4A	X74172	3.4953e-08	0.00151152	-6.54	-1.87	54	344.45	1269.17	35.06	20	1	4	no	no
POLA1	X70038	3.75059e-08	0.00162192	5.1	0.72	1134	1734.96	1059.15	114.81	6	1	4	no	no
CADM4	MUC1409	2.08012e-08	0.00179907	4.57	1.95	120	132.4	33.19	12.45	4	1	2	no	no
HOXA7	MUC1408	4.33159e-08	0.00187317	-7.58	-5.2	0	0	35	13.86	7	1	4	no	no
SCRN1	X74172	5.67097e-08	0.0019619	-5.94	-1.32	2444	3484.89	8682.05	47.97	20	1	5	no	no
NBN	MUC1411	2.37078e-08	0.00205046	-5.75	-0.59	1829	1536.99	2325.06	239.06	2	1	2	no	no
BSG	MUC1381	1.28028e-08	0.00221459	-5.99	-0.72	7268	8078.89	13167.5	156.61	2	1	1	no	no
TMEM47	MUC1358	6.74315e-08	0.00233283	-6.17	-1.97	2448	2736.36	10900.8	24.32	5	1	5	no	no
SPATC1L	X76637	4.40229e-08	0.00253832	-7.79	-6.57	0	0	163.98	6.4	6	1	3	no	no
IFIH1	MUC1401	2.98598e-08	0.00258253	4.52	1.73	277	357.19	109.73	14.88	4	1	2	no	no
RALGAPB	MUC1345	3.42833e-08	0.00296512	-5.73	-0.44	2032	2319.31	3142.75	434.35	5	1	2	no	no
LOC100505738	MUC1379	1.72432e-08	0.00298269	-7.43	-5.07	1	1.43	97.89	10.48	1	1	1	no	no
ASF1B	X74172	1.05332e-07	0.00303667	-6.3	-1.4	40	247.21	659.96	87.42	20	1	6	no	no
ZFAT	X76625	3.52177e-08	0.00304593	4.56	2.48	3417	2039.33	381.71	5.12	3	2	2	no	no
KANK1	X76630	1.84391e-08	0.00318955	-6.44	-1.78	203	690.54	2402.71	32.99	1	1	1	no	no
PXDNL	MUC1396	1.05165e-07	0.00366952	4.22	1.9	596	139.02	38.48	10.07	7	1	4.5	yes	no
NAT10	MUC1396	1.06069e-07	0.00366952	5.01	0.46	2711	2197.49	1602.11	284.14	7	1	4.5	no	no
NOL8	X76629	4.32312e-08	0.00373902	-5.92	-0.58	554	911	1366.14	300.11	2	1	2	no	no
ARMC6	X70038	1.08183e-07	0.00374266	5.13	0.42	1160	1499.53	1127.86	441.65	6	1	5	no	no
EXOSC1	X70041	2.30312e-08	0.00398389	-6.08	-0.6	352	457.31	689.95	375.9	2	1	1	no	no
GALNT6	MUC1403	7.767e-08	0.00447839	-6.92	-4.3	13	65.28	1325.28	8.26	5	1	3	yes	no
SLC25A17	MUC1408	1.35202e-07	0.00467738	-5.49	-0.5	705	587.85	834.51	361.69	7	1	5	no	no
MAP1LC3B2	MUC1400	9.29231e-08	0.00502458	4.93	0.77	357	336.63	199.35	120.53	4	1	3.5	no	no
RINL	MUC1400	1.1619e-07	0.00502458	4.47	1.31	174	162.82	65.69	31.79	4	1	3.5	no	no
EMX2OS	MUC1421	3.02036e-08	0.00522455	-7.42	-3.88	6	172.33	2942.2	12.22	2	1	1	no	no
RAB36	MUC1376	3.1471e-08	0.00544377	-6.85	-3.23	15	18.13	180.12	14.55	2	1	1	yes	no
EIF3B	MUC1383	3.2517e-08	0.0056247	5.28	0.47	11356	9709.1	7021.91	269.19	2	1	1	yes	no
ZNF205	MUC1362	3.14453e-07	0.00604371	-5.74	-1.03	68	69.77	141.58	164.19	10	1	9	no	no
CDH13	MUC1408	2.09675e-07	0.00604485	-6.69	-4.23	167	229.66	4385.88	7.22	7	1	6	no	no
ZSCAN32	MUC1362	3.61304e-07	0.00624975	-5.32	-0.61	311	262.45	400.57	281.71	10	1	10	no	no
SLC39A14	MUC1371	1.49561e-07	0.00676123	4.93	0.66	11835	9729.54	6175.59	111.2	4	1	3.5	no	no
ZNF790-AS1	MUC1371	1.56349e-07	0.00676123	4.4	0.95	202	159.05	81.74	80.7	4	1	3.5	no	no
HPSE	MUC1345	1.17527e-07	0.0067765	3.97	2.26	333	347.97	73.08	6.28	5	1	3	no	no
PGA5	MUC1409	1.19139e-07	0.00686947	3.98	2.97	19	33.89	2.86	3.4	4	1	3	no	no
TRIM21	MUC1409	1.60751e-07	0.00695158	-5.59	-0.78	304	285.21	488.62	152.21	4	1	4	no	no
ATP5O	MUC1422	4.02411e-08	0.0069608	5.09	0.68	1341	1189.68	746.54	129.07	2	1	1	no	no
KIAA0141	MUC1373	8.46908e-08	0.0073248	-5.74	-0.86	668	755.6	1354.71	110.12	2	1	2	yes	no
ZNF473	MUC1381	8.97429e-08	0.00776176	4.83	0.74	699	540.26	326.83	109.73	2	1	2	no	no
NUP50	MUC1428	4.51915e-08	0.00781711	5.12	0.64	3971	4355.84	2784.34	132.89	1	1	1	no	no
IFI6	MUC1401	1.82697e-07	0.00790061	4.44	1.46	1787	1036.19	374.34	18.29	4	1	3.5	yes	no
LOC728613	MUC1401	1.50774e-07	0.00790061	-5.82	-1.24	140	173.51	406.06	62.47	4	1	3.5	yes	no
LOC653712	X76638	1.37161e-07	0.00790861	4.27	1.36	76	54.65	21.51	45.79	3	1	3	no	no
PARN	MUC1376	9.18193e-08	0.00794134	-5.64	-0.5	869	1057.64	1502.71	346.78	2	1	2	yes	no
UBE4A	X76637	2.31842e-07	0.00802069	-5.7	-0.57	405	706.42	1055.38	307.55	6	1	4.5	no	no
DNAH10	X76637	1.91778e-07	0.00802069	4.39	2.05	985	1392.59	347.57	7.7	6	1	4.5	no	no
ZNF701	MUC1398	5.2904e-08	0.0091512	4.85	0.9	401	359.3	195.23	79.28	1	1	1	yes	no
LOC96610	MUC1352	2.71925e-07	0.00940739	-5.54	-0.96	707	698.8	1360.41	80.31	5	1	5	no	no
CRIPAK	MUC1395	1.13207e-07	0.00979117	4.73	1.27	576	500.79	202.76	28.22	3	1	2	no	no
C14orf80	X61695	1.37308e-07	0.0118557	5.03	1.33	64	399.96	158.3	66.86	3	1	2.5	no	no
SLC16A5	X61695	2.05618e-07	0.0118557	-6.22	-2.23	51	133.96	646.08	21.19	3	1	2.5	no	no
DCAF6	MUC1374	7.09329e-08	0.0122698	-5.66	-0.61	2348	3090.77	4695.74	198.77	1	1	1	no	no
MFSD10	MUC1422	1.45477e-07	0.0125822	-5.43	-0.67	1113	896.32	1439.68	164.72	2	1	2	no	no
ARMCX5-GPRASP2	MUC1407	1.50696e-07	0.0130335	4.66	0.81	370	282	160.45	97.28	2	1	2	yes	no
C8orf34	X76625	2.33205e-07	0.0134464	3.57	2.92	3252	424.72	57.81	2.76	3	1	3	no	no
DIRAS1	X70041	1.56858e-07	0.0135664	-6.37	-3.17	209	120.92	1100.35	11.15	2	1	2	no	no
GYPC	MUC1403	3.26828e-07	0.0141335	-6.52	-3.47	13	55.39	654.85	10.74	5	1	4	yes	no
SERPING1	MUC1369	2.84058e-07	0.0154944	-6.47	-4.18	38	99.51	1851.94	7.38	6	1	2.5	no	no
AP1G1	MUC1369	3.58298e-07	0.0154944	4.9	0.29	6112	5628.33	4617.69	688.29	6	1	2.5	no	no
GALNT1	MUC1369	3.41577e-07	0.0154944	4.64	0.93	17106	7188.1	3808.6	48.89	6	1	2.5	no	no
CPNE1	MUC1369	1.12115e-07	0.0154944	-5.91	-1.86	817	1204.5	4414.55	25.94	6	1	2.5	yes	no
HNMT	MUC1363	1.85279e-07	0.0160245	4.02	2.03	442	932.85	223.38	8.09	6	1	2	no	no
ARL14EP	MUC1418	9.97863e-08	0.0172608	4.89	0.63	1719	1005.6	651.55	143.22	1	1	1	no	no
PPIL4	MUC1383	2.00765e-07	0.0173639	4.95	0.41	1944	1838.34	1385.46	366.73	2	1	2	yes	no
EMX2	MUC1421	2.00873e-07	0.0173732	-6.83	-2.97	9	173.6	1469.62	17.49	2	1	2	no	no
KLHDC7A	MUC1345	4.14419e-07	0.0174055	4.78	1	1	1.02	0.04	1000	5	1	4.5	no	no
KIAA1524	MUC1345	5.03114e-07	0.0174055	-5.02	-0.7	750	683.94	1108.5	146.9	5	1	4.5	no	no
TRMT44	MUC1363	4.29165e-07	0.0192264	4.54	0.69	386	383.51	238.83	142	6	1	3.5	no	no
KIF16B	MUC1363	4.44598e-07	0.0192264	-5.74	-1.8	113	131.16	458.96	27.3	6	1	3.5	yes	no
NFASC	MUC1354	1.12617e-07	0.0194803	-6.19	-2.66	375	635.42	4074.49	14.78	1	1	1	no	no
GSTO2	MUC1349	5.97804e-07	0.0206813	4.32	1.69	1549	674.56	198.09	11.56	5	1	5	no	no
HSPB8	MUC1403	6.05042e-07	0.0209317	-6.22	-3.71	51	63.36	817.86	8.25	5	1	5	yes	no
ZMPSTE24	MUC1370	2.51997e-07	0.0217949	4.92	0.44	6180	5302.15	3877.71	269.06	2	1	2	no	no
PITRM1	X76637	7.93724e-07	0.0228827	-5.27	-1.18	1378	1857.72	4237.5	48.67	6	1	6	no	no
SKA1	X74172	1.01038e-06	0.0249676	-6.58	-1.53	23	159.35	472.73	79.07	20	1	7	no	no
GALNS	X74172	1.17686e-06	0.0254462	4.43	0.78	4900	3056.43	1780.13	66.96	20	1	8	no	no
MAD2L1	X74172	1.61937e-06	0.0271791	-5.72	-0.95	101	529.06	1025.48	116.4	20	1	10	no	no
LMNB1	X74172	1.61541e-06	0.0271791	-5.52	-1.28	127	732.35	1787.37	47.86	20	1	10	no	no
TK1	X74172	1.72838e-06	0.0271791	-5.27	-1.07	256	960.3	2044.44	61.99	20	1	10	no	no
TMCO3	MUC1348	1.68973e-07	0.0292286	-5.49	-0.66	3821	3241.35	5111.97	158.14	1	1	1	no	no
CENPP	X74172	2.44569e-06	0.0307081	4.14	1.31	242	399.65	162.34	21.73	20	1	13	no	no
AFG3L2	X74172	2.48537e-06	0.0307081	-4.95	-0.38	1027	1456.64	1891.32	498.75	20	1	13	no	no
TPX2	X74172	2.33754e-06	0.0307081	-5.22	-1.23	362	1962.97	4643.2	43.63	20	1	13	no	no
SGMS1	MUC1346	1.80949e-07	0.0313002	4.84	0.73	3079	2599.24	1575.67	91.56	2	1	1	no	no
STAC	MUC1369	9.11958e-07	0.0315497	-6.17	-3.25	22	67.74	659.47	10.36	6	1	5	yes	no
AUP1	X65937	1.82784e-07	0.0316175	-5.54	-0.51	1083	1745.64	2469.12	300.52	3	1	1	no	no
TACC3	X74172	2.87088e-06	0.0331065	-5.28	-1.08	202	1003.42	2132.79	59.9	20	1	15	no	no
EXOC3L2	MUC1375	5.9491e-07	0.0343021	3.83	2.34	17	18.25	2.95	13.24	3	1	3	no	no
KLHL15	X65937	4.05078e-07	0.0350347	4.55	0.92	2134	1093.44	580.74	51.32	3	1	2	no	no
LOC441454	X76631	5.22797e-07	0.0350593	3.62	2.75	26	22.54	2.59	3.91	3	1	2.5	no	no
RWDD2B	X76631	6.08043e-07	0.0350593	-5.39	-0.7	381	478.05	776.84	167.25	3	1	2.5	no	no
ANLN	X74172	3.55703e-06	0.0361934	-5.16	-1.17	339	3117.35	7053.76	46.23	20	1	16.5	no	no
E2F1	X74172	3.55459e-06	0.0361934	-5.71	-1.1	65	317.81	689.1	85.01	20	1	16.5	no	no
NBPF16	MUC1351	8.39143e-07	0.0362882	4.6	0.68	4014	3844.37	2396.1	95.5	4	1	4	no	no
CDK11B	MUC1364	8.90334e-07	0.0373364	-5.26	-0.65	1180	1140.17	1771.71	153.13	5	1	4.5	no	no
CEP104	MUC1364	1.07923e-06	0.0373364	-5.07	-0.5	889	980.17	1384.53	281.06	5	1	4.5	no	no
PBK	X74172	3.91912e-06	0.0376622	-5.61	-1.46	31	239.55	670.22	54.73	20	1	18	no	no
HBB	MUC1346	4.36092e-07	0.0377171	2.3	1	1	1.51	0.12	1000	2	1	2	no	no
MYO1F	X70038	1.33203e-06	0.0384018	4	1.69	215	176.34	52.83	11.81	6	1	6	no	no
LOC100505876	MUC1396	1.34094e-06	0.0386587	-5.18	-0.73	188	179.38	298.38	183.18	7	1	6	yes	no
ALDH18A1	MUC1404	2.24806e-07	0.0388863	-5.45	-0.66	2642	2580.17	4111.64	154.77	1	1	1	yes	yes
INPP5F	MUC1391	4.58184e-07	0.0396278	-5.47	-1.04	566	560.4	1143.17	66.99	2	1	2	no	no
KIF15	X74172	4.51462e-06	0.0411015	-5.79	-1.59	26	176.34	546.91	45.23	20	1	19	no	no
THUMPD2	X74172	4.76386e-06	0.0412021	4.27	0.8	346	481.23	279.37	72.78	20	1	20	no	no
PXDN	MUC1436	4.78207e-07	0.0413596	-5.37	-0.92	22702	16779.2	31861.8	77.4	2	1	2	no	no
EDEM1	MUC1368	2.4329e-07	0.0420837	-5.57	-0.97	1782	1653.48	3226.58	76	1	1	1	no	no
RASGEF1A	MUC1408	1.73019e-06	0.0427549	3.4	2.36	103	52.39	10.38	4.73	7	1	7	no	no
ZNF155	MUC1396	1.73255e-06	0.0428133	-5.34	-1.43	55	60.79	166.48	46.52	7	1	7	yes	no
MRPL1	MUC1342	2.47788e-07	0.0428618	4.77	0.43	901	776.54	579.66	414.82	1	1	1	no	no
FTSJ1	MUC1369	1.53981e-06	0.044392	4.53	0.59	3056	2537.71	1695.74	124.08	6	1	6	no	no
MAGEE1	MUC1395	8.18572e-07	0.0471982	-5.5	-1.33	86	63.42	159.3	51.8	3	1	3	no	no
SNAPC3	MUC1363	1.6379e-06	0.04722	-4.95	-0.53	1424	1197.74	1724.46	219.55	6	1	5.5	no	no
SPATS2	MUC1363	1.48643e-06	0.04722	4.5	0.56	1863	1647.57	1110.99	144.33	6	1	5.5	no	no
PTP4A1	X65937	8.21491e-07	0.0473665	4.68	0.48	14658	10199.8	7286.24	193.42	3	1	3	no	no
