# Supplementary material for: ABEILLE: a novel method for ABerrant Expression Identification empLoying machine LEarning from RNA-sequencing data
Source: Bioinformatics. 2022 Sep 5;38(20):4754–61. doi: 10.1093/bioinformatics/btac603 (PMC9563686; doi:10.1093/bioinformatics/btac603)
Supplement: btac603_Supplementary_Data [file btac603_supplementary_data.zip › Supplementary_Table_3.xlsx]

## Sheet: Supplementary Table 3
	ABEILLE	OUTRIDER	Kremer	Intersection all
ABEILLE	80	15	77
OUTRIDER	15	154	42
Kremer	77	42	483
TOT	185	224	615	13
Supplementary Table 3. AGE identified by ABEILLE, OUTRIDER or by Kremer et al. on Kremer dataset. Values on the diagonal represent AGE identified only by the corresponding approach. Pairs intersection are reported in the lower diagonal.
Total number of AGE by approach are reported in the line "TOT". AGE found by the three approaches are indicated in the column "Intersection all"
